# Supplementary material for: Hydrogen Protection Boosts the Bioactivity of Chrysanthemum morifolium Extract in Preventing Palmitate-Induced Endothelial Dysfunction by Restoring MFN2 and Alleviating Oxidative Stress in HAEC Cells
Source: Antioxidants (Basel). 2023 Apr 28;12(5):1019. doi: 10.3390/antiox12051019 (PMC10215833; doi:10.3390/antiox12051019)
Supplement: Supplementary file 1 [file antioxidants-12-01019-s001.zip]

Archive with 1 entries (1 files):
- antioxidants-2358184-supplementary.pdf
